# Supplementary material for: Characterization of SNP and Structural Variations in the Mitochondrial Genomes of Tilletia indica and Its Closely Related Species Formed Basis for a Simple Diagnostic Assay
Source: PLoS One. 2016 Nov 4;11(11):e0166086. doi: 10.1371/journal.pone.0166086 (PMC5096740; doi:10.1371/journal.pone.0166086)
Supplement: S2 Table — (XLSX) [file pone.0166086.s002.xlsx]

## Sheet: Sheet1
Ref Pos GenBank DQ993184.1	Ti (F11)	Ti (PS2)	Tw (TJ23)	Ti (F11): 1=insertion; 0= deletion	Ti (PS2): 1=insertion; 0= deletion	Tw (TJ23): 1=insertion; 0= deletion	InDels	Short InDels (<61 nt) between Ti (F11) and Ti (PS2)	Short InDels (<61 nt) between Ti (F11) and Tw (TJ23)	Short InDels (<61 nt) between Ti (PS2) and Tw (TJ23)	Feature Name
135	C	C	-	1	1	0	InDel (1 nt)	0	1	1
1577	C	C	-	1	1	0	InDel (1 nt)	0	1	1
1748	-	-	T	0	0	1	InDel (1 nt)	0	1	1
1828	-	-	T	0	0	1	InDel (1 nt)	0	1	1
2001	-	-	T	0	0	1	InDel (13 nt)	0	1	1
2001	-	-	T	0	0	1
2001	-	-	T	0	0	1
2001	-	-	T	0	0	1
2001	-	-	T	0	0	1
2001	-	-	T	0	0	1
2001	-	-	C	0	0	1
2001	-	-	A	0	0	1
2001	-	-	T	0	0	1
2001	-	-	T	0	0	1
2001	-	-	T	0	0	1
2001	-	-	T	0	0	1
2001	-	-	T	0	0	1
2011	-	-	A	0	0	1	InDel (2 nt)	0	1	1
2011	-	-	A	0	0	1
2332	-	-	T	0	0	1	InDel (1 nt)	0	1	1
2720	-	-	C	0	0	1	InDel (1 nt)	0	1	1
2852	-	-	A	0	0	1	InDel (2 nt)	0	1	1
2852	-	-	A	0	0	1
3721	T	T	-	1	1	0	InDel (2 nt)	0	1	1
3722	T	T	-	1	1	0
4236	-	-	A	0	0	1	InDel (1 nt)	0	1	1
4599	A	A	-	1	1	0	InDel (1 nt)	0	1	1
5325	-	-	T	0	0	1	InDel (4 nt)	0	1	1	large subunit rRNA
5325	-	-	A	0	0	1					large subunit rRNA
5325	-	-	A	0	0	1					large subunit rRNA
5325	-	-	T	0	0	1					large subunit rRNA
5404	A	A	-	1	1	0	InDel (1 nt)	0	1	1	large subunit rRNA
7133	T	T	-	1	1	0	InDel (1 nt)	0	1	1	large subunit rRNA
7955..9192	1	0	0	1	0	0	PAV1(1238 nt)	NA	NA	NA	large subunit rRNA
10497	T	T	-	1	1	0	InDel (6 nt)	0	1	1	large subunit rRNA
10498	T	T	-	1	1	0					large subunit rRNA
10499	T	T	-	1	1	0					large subunit rRNA
10500	T	T	-	1	1	0					large subunit rRNA
10501	A	A	-	1	1	0					large subunit rRNA
10502	T	T	-	1	1	0					large subunit rRNA
10520	-	-	T	0	0	1	InDel (1 nt)	0	1	1	large subunit rRNA
10540	T	T	-	1	1	0	InDel (1 nt)	0	1	1	large subunit rRNA
10549	-	A	-	0	1	0	InDel (1 nt)	1	0	1	large subunit rRNA
13056	-	-	A	0	0	1	InDel (6 nt)	0	1	1	large subunit rRNA
13056	-	-	T	0	0	1					large subunit rRNA
13056	-	-	A	0	0	1					large subunit rRNA
13056	-	-	A	0	0	1					large subunit rRNA
13056	-	-	A	0	0	1					large subunit rRNA
13056	-	-	G	0	0	1					large subunit rRNA
17730	A	A	-	1	1	0	InDel (9 nt)	0	1	1
17731	A	A	-	1	1	0
17732	T	T	-	1	1	0
17733	T	T	-	1	1	0
17734	A	A	-	1	1	0
17735	A	A	-	1	1	0
17736	T	T	-	1	1	0
17737	T	T	-	1	1	0
17738	A	A	-	1	1	0
19497	-	-	T	0	0	1	InDel (1 nt)	0	1	1
19534	T	T	-	1	1	0	InDel (1 nt)	0	1	1
20109	T	T	-	1	1	0	InDel (1 nt)	0	1	1
20963	-	-	T	0	0	1	InDel (4 nt)	0	1	1
20963	-	-	T	0	0	1
20963	-	-	T	0	0	1
20963	-	-	T	0	0	1
21220	-	-	A	0	0	1	InDel (3 nt)	0	1	1	small subunit rRNA
21220	-	-	A	0	0	1					small subunit rRNA
21220	-	-	A	0	0	1					small subunit rRNA
21220	-	A	A	0	1	1	InDel (1 nt)	1	1	0	small subunit rRNA
21355	-	-	A	0	0	1	InDel (6 nt)	0	1	1	small subunit rRNA
21355	-	-	T	0	0	1					small subunit rRNA
21355	-	-	A	0	0	1					small subunit rRNA
21355	-	-	C	0	0	1					small subunit rRNA
21355	-	-	A	0	0	1					small subunit rRNA
21355	-	-	A	0	0	1					small subunit rRNA
22905	-	-	A	0	0	1	InDel (2 nt)	0	1	1	small subunit rRNA
22905	-	-	T	0	0	1					small subunit rRNA
23145	-	-	T	0	0	1	InDel (1 nt)	0	1	1	small subunit rRNA
23428	A	A	-	1	1	0	InDel (30 nt)	0	1	1	small subunit rRNA
23429	T	T	-	1	1	0					small subunit rRNA
23430	A	A	-	1	1	0					small subunit rRNA
23431	T	T	-	1	1	0					small subunit rRNA
23432	G	G	-	1	1	0					small subunit rRNA
23433	T	T	-	1	1	0					small subunit rRNA
23434	A	A	-	1	1	0					small subunit rRNA
23435	T	T	-	1	1	0					small subunit rRNA
23436	A	A	-	1	1	0					small subunit rRNA
23437	T	T	-	1	1	0					small subunit rRNA
23438	G	G	-	1	1	0					small subunit rRNA
23439	T	T	-	1	1	0					small subunit rRNA
23440	A	A	-	1	1	0					small subunit rRNA
23441	T	T	-	1	1	0					small subunit rRNA
23442	A	A	-	1	1	0					small subunit rRNA
23443	T	T	-	1	1	0					small subunit rRNA
23444	G	G	-	1	1	0					small subunit rRNA
23445	T	T	-	1	1	0					small subunit rRNA
23446	A	A	-	1	1	0					small subunit rRNA
23447	T	T	-	1	1	0					small subunit rRNA
23448	A	A	-	1	1	0					small subunit rRNA
23449	T	T	-	1	1	0					small subunit rRNA
23450	G	G	-	1	1	0					small subunit rRNA
23451	T	T	-	1	1	0					small subunit rRNA
23452	A	A	-	1	1	0					small subunit rRNA
23453	T	T	-	1	1	0					small subunit rRNA
23454	A	A	-	1	1	0					small subunit rRNA
23455	T	T	-	1	1	0					small subunit rRNA
23456	G	G	-	1	1	0					small subunit rRNA
23457	T	T	-	1	1	0					small subunit rRNA
23457	-	A	-	0	1	0	InDel (6 nt)	1	0	1	small subunit rRNA
23457	-	T	-	0	1	0					small subunit rRNA
23457	-	A	-	0	1	0					small subunit rRNA
23457	-	T	-	0	1	0					small subunit rRNA
23457	-	G	-	0	1	0					small subunit rRNA
23457	-	T	-	0	1	0					small subunit rRNA
24960	A	A	-	1	1	0	InDel (2 nt)	0	1	1
25460	T	T	-	1	1	0
30569	-	-	T	0	0	1	InDel (4 nt)	0	1	1
30569	-	-	T	0	0	1
30569	-	-	T	0	0	1
30569	-	-	T	0	0	1
30592	A	A	-	1	1	0	InDel (1 nt)	0	1	1
30962	T	T	-	1	1	0	InDel (6 nt)	0	1	1
30963	A	A	-	1	1	0
30964	T	T	-	1	1	0
30965	A	A	-	1	1	0
30966	T	T	-	1	1	0
30967	A	A	-	1	1	0
31116	-	-	T	0	0	1	InDel (1 nt)	0	1	1
32266	-	T	-	0	1	0	InDel (2 nt)	1	0	1
32266	-	A	-	0	1	0
32842	A	A	-	1	1	0	InDel (1 nt)	0	1	1
33759	-	G	-	0	1	0	InDel (2 nt)	1	0	1
33759	-	G	-	0	1	0
35181-35401	1	1	0	1	1	0	PAV2 (221 nt)	NA	NA	NA
35447	G	-	G	1	0	1	InDel (1 nt)	1	0	1
38493	-	-	A	0	0	1	InDel (1 nt)	0	1	1
38860	-	-	C	0	0	1	InDel (1 nt)	0	1	1
38898	C	C	-	1	1	0	InDel (1 nt)	0	1	1
38901	-	-	G	0	0	1	InDel (1 nt)	0	1	1
38935	T	T	-	1	1	0	InDel (8 nt)	0	1	1
38936	T	T	-	1	1	0
38937	T	T	-	1	1	0
38938	T	T	-	1	1	0
38939	C	C	-	1	1	0
38940	T	T	-	1	1	0
38941	T	T	-	1	1	0
38942	T	T	-	1	1	0
39745	T	T	-	1	1	0	InDel (1 nt)	0	1	1
40152	A	A	-	1	1	0	InDel (1 nt)	0	1	1
40576..42020	1	1	0	1	1	0	PAV3 (1445 nt)	NA	NA	NA	between tRNA-Trp and NAD3
42413	-	-	A	0	0	1	InDel (1 nt)	0	1	1
43715..45360	1	0	0	1	0	0	PAV4 (1646 nt)	NA	NA	NA	COB
47401..48565	1	0	0	1	0	0	PAV5 (1165 nt)	NA	NA	NA	COX1
48914	T	T	-	1	1	0	InDel (1 nt)	0	1	1	intron between exon 4 and 5 of COXI
49056	T	-	-	1	0	0	InDel (1 nt)	1	1	0	intron between exon 4 and 5 of COXI
49057	T	T	-	1	1	0	InDel (2 nt)	0	1	1	intron between exon 4 and 5 of COXI
49058	T	T	-	1	1	0					intron between exon 4 and 5 of COXI
49160	A	A	-	1	1	0	InDel (1 nt)	0	1	1	intron between exon 4 and 5 of COXI
49180	A	A	-	1	1	0	InDel (1 nt)	0	1	1	intron between exon 4 and 5 of COXI
55460	A	A	-	1	1	0	InDel (1 nt)	0	1	1
55717	-	-	A	0	0	1	InDel (2 nt)	0	1	1
55717	-	-	A	0	0	1
57263	-	-	A	0	0	1	InDel (6 nt)	0	1	1
57263	-	-	C	0	0	1
57263	-	-	G	0	0	1
57263	-	-	A	0	0	1
57263	-	-	A	0	0	1
57263	-	-	A	0	0	1
57510	A	A	-	1	1	0	InDel (5 nt)	0	1	1
57511	A	A	-	1	1	0
57512	T	T	-	1	1	0
57513	A	A	-	1	1	0
57514	C	C	-	1	1	0
58262	-	-	A	0	0	1	InDel (1 nt)	0	1	1
58993	A	A	-	1	1	0	InDel (2 nt)	0	1	1
58994	A	A	-	1	1	0
60690-60750	1	1	0	1	1	0	InDel (61 nt)	0	1	1
60845	-	-	A	0	0	1	InDel (1 nt)	0	1	1
62719	-	-	C	0	0	1	InDel (1 nt)	0	1	1
62780	T	T	-	1	1	0	InDel (1 nt)	0	1	1
Total # InDels (<30 nt)								7	57(59-2)	60 (62-2)
# of nt								14	132	142
